# Supplementary material for: Genomic features of a multidrug-resistant and mercury-tolerant environmental Escherichia coli recovered after a mining dam disaster in South America
Source: Sci Total Environ. 2022 Jun 1;823:153590. doi: 10.1016/j.scitotenv.2022.153590 (PMC8994849; doi:10.1016/j.scitotenv.2022.153590)
Supplement: Supplementary material 1 — SNP matrix ST219. [file mmc1.xlsx]

## Sheet: SNP matrix ST219
	B2C	ESC_VB9475AA_AS	ESC_HA8361AA_AS	ESC_WB3282AA_AS	ESC_MA2869AA_AS	ESC_NA3045AA_AS	ESC_VB7662AA_AS	ESC_CB8980AA_AS	ESC_EB5145AA_AS	ESC_EB5185AA_AS	ESC_SA0500AA_AS	ESC_OB3649AA_AS	ESC_RB8538AA_AS	ESC_ZA5534AA_AS	ESC_RA6560AA_AS	ESC_VB3198AA_AS	ESC_IB7540AA_AS	ESC_CA2006AA_AS	ESC_FA6852AA_AS	ESC_UB2162AA_AS	ESC_WB4522AA_AS	ESC_CB8357AA_AS	ESC_LB5976AA_AS	ESC_QA5234AA_AS	ESC_ZA6155AA_AS	ESC_YB9379AA_AS	ESC_YB9381AA_AS	ESC_LB1923AA_AS	ESC_UA6941AA_AS	ESC_UB9880AA_AS	ESC_CB2380AA_AS	ESC_VA2357AA_AS	ESC_VA2356AA_AS	ESC_WB4588AA_AS
B2C	0	1734	1777	1784	1787	1806	1822	1840	1869	1869	1879	1957	2014	2030	2099	2115	2272	2464	2733	2820	2842	3511	3597	3670	3727	3730	3730	3765	3884	3973	4219	4222	4228	4528
ESC_VB9475AA_AS	1734	0	337	348	353	1577	1593	369	431	431	419	512	580	1803	1392	1864	836	1032	1299	1383	1409	3254	2752	2321	3571	2364	2364	2376	2751	2804	3912	3964	3970	4197
ESC_HA8361AA_AS	1777	337	0	309	310	1610	1626	336	396	396	344	454	615	1764	1419	1849	871	1073	1328	1332	1356	3261	2768	2342	3584	2395	2395	2427	2764	2847	3919	3969	3975	4208
ESC_WB3282AA_AS	1784	348	309	0	323	1617	1633	379	319	319	422	496	620	1805	1442	1888	876	1080	1331	1359	1379	3261	2767	2338	3584	2401	2401	2439	2762	2857	3923	3971	3977	4208
ESC_MA2869AA_AS	1787	353	310	323	0	1620	1636	372	408	408	411	487	623	1800	1453	1879	881	1083	1342	1354	1374	3281	2779	2352	3596	2409	2409	2449	2774	2865	3941	3991	3997	4224
ESC_NA3045AA_AS	1806	1577	1610	1617	1620	0	90	1676	1702	1702	1718	1793	1846	2044	1870	2128	2107	2307	2522	2656	2676	3801	3507	3483	3465	3546	3546	3584	3492	3587	3925	3920	3926	4254
ESC_VB7662AA_AS	1822	1593	1626	1633	1636	90	0	1692	1718	1718	1735	1809	1862	2060	1886	2144	2123	2323	2538	2672	2692	3815	3521	3497	3479	3560	3560	3598	3506	3601	3939	3935	3941	4269
ESC_CB8980AA_AS	1840	369	336	379	372	1676	1692	0	456	456	391	444	679	1800	1496	1807	920	1133	1394	1356	1384	3335	2835	2404	3652	2434	2434	2395	2830	2854	3993	4045	4051	4280
ESC_EB5145AA_AS	1869	431	396	319	408	1702	1718	456	0	0	505	580	703	1882	1533	1965	961	1165	1422	1444	1464	3353	2852	2424	3670	2487	2487	2523	2848	2941	4015	4053	4059	4296
ESC_EB5185AA_AS	1869	431	396	319	408	1702	1718	456	0	0	505	580	703	1882	1533	1965	961	1165	1422	1444	1464	3353	2852	2424	3670	2487	2487	2523	2848	2941	4015	4053	4059	4296
ESC_SA0500AA_AS	1879	419	344	422	411	1718	1735	391	505	505	0	499	722	1845	1522	1906	962	1172	1433	1427	1455	3370	2874	2445	3689	2441	2441	2464	2865	2899	4030	4074	4080	4311
ESC_OB3649AA_AS	1957	512	454	496	487	1793	1809	444	580	580	499	0	796	1928	1610	1997	1040	1248	1507	1439	1463	3446	2950	2523	3767	2532	2532	2561	2943	2987	4110	4162	4168	4395
ESC_RB8538AA_AS	2014	580	615	620	623	1846	1862	679	703	703	722	796	0	2103	1680	2186	1009	1191	1450	1574	1594	3521	3017	2592	3834	2655	2655	2693	3014	3109	4179	4227	4233	4466
ESC_ZA5534AA_AS	2030	1803	1764	1805	1800	2044	2060	1800	1882	1882	1845	1928	2103	0	2216	167	2349	2555	2822	2804	2840	4132	3729	3743	3952	3783	3783	3802	3841	3905	4352	4368	4374	4623
ESC_RA6560AA_AS	2099	1392	1419	1442	1453	1870	1886	1496	1533	1533	1522	1610	1680	2216	0	2293	1930	2126	2393	2484	2508	3302	3223	3336	3721	3387	3387	3418	3318	3398	3590	3719	3725	3984
ESC_VB3198AA_AS	2115	1864	1849	1888	1879	2128	2144	1807	1965	1965	1906	1997	2186	167	2293	0	2423	2640	2901	2889	2923	4199	3796	3804	4019	3834	3834	3783	3908	3913	4413	4427	4433	4688
ESC_IB7540AA_AS	2272	836	871	876	881	2107	2123	920	961	961	962	1040	1009	2349	1930	2423	0	1313	1068	1584	1610	3772	3274	2845	4089	2896	2896	2929	3269	3345	4427	4480	4486	4713
ESC_CA2006AA_AS	2464	1032	1073	1080	1083	2307	2323	1133	1165	1165	1172	1248	1191	2555	2126	2640	1313	0	1479	1845	1863	3984	3482	3057	4301	3114	3114	3154	3479	3570	4640	4692	4698	4925
ESC_FA6852AA_AS	2733	1299	1328	1331	1342	2522	2538	1394	1422	1422	1433	1507	1450	2822	2393	2901	1068	1479	0	1860	1880	4233	3743	3314	4558	3371	3371	3411	3736	3827	4895	4945	4951	5182
ESC_UB2162AA_AS	2820	1383	1332	1359	1354	2656	2672	1356	1444	1444	1427	1439	1574	2804	2484	2889	1584	1845	1860	0	140	4306	3805	3382	4623	3439	3439	3471	3804	3885	4966	5010	5016	5247
ESC_WB4522AA_AS	2842	1409	1356	1379	1374	2676	2692	1384	1464	1464	1455	1463	1594	2840	2508	2923	1610	1863	1880	140	0	4332	3830	3404	4647	3463	3463	3501	3826	3921	4992	5036	5042	5273
ESC_CB8357AA_AS	3511	3254	3261	3261	3281	3801	3815	3335	3353	3353	3370	3446	3521	4132	3302	4199	3772	3984	4233	4306	4332	0	1223	1292	1905	1355	1355	1391	1468	1561	1927	1920	1926	2158
ESC_LB5976AA_AS	3597	2752	2768	2767	2779	3507	3521	2835	2852	2852	2874	2950	3017	3729	3223	3796	3274	3482	3743	3805	3830	1223	0	780	1487	841	841	881	1013	1109	1798	1880	1886	2123
ESC_QA5234AA_AS	3670	2321	2342	2338	2352	3483	3497	2404	2424	2424	2445	2523	2592	3743	3336	3804	2845	3057	3314	3382	3404	1292	780	0	1595	221	221	257	785	874	1957	2012	2018	2226
ESC_ZA6155AA_AS	3727	3571	3584	3584	3596	3465	3479	3652	3670	3670	3689	3767	3834	3952	3721	4019	4089	4301	4558	4623	4647	1905	1487	1595	0	1656	1656	1696	1610	1706	1858	1933	1939	2192
ESC_YB9379AA_AS	3730	2364	2395	2401	2409	3546	3560	2434	2487	2487	2441	2532	2655	3783	3387	3834	2896	3114	3371	3439	3463	1355	841	221	1656	0	0	275	846	896	2016	2073	2079	2287
ESC_YB9381AA_AS	3730	2364	2395	2401	2409	3546	3560	2434	2487	2487	2441	2532	2655	3783	3387	3834	2896	3114	3371	3439	3463	1355	841	221	1656	0	0	275	846	896	2016	2073	2079	2287
ESC_LB1923AA_AS	3765	2376	2427	2439	2449	3584	3598	2395	2523	2523	2464	2561	2693	3802	3418	3783	2929	3154	3411	3471	3501	1391	881	257	1696	275	275	0	884	886	2054	2107	2113	2325
ESC_UA6941AA_AS	3884	2751	2764	2762	2774	3492	3506	2830	2848	2848	2865	2943	3014	3841	3318	3908	3269	3479	3736	3804	3826	1468	1013	785	1610	846	846	884	0	231	1884	2015	2021	2275
ESC_UB9880AA_AS	3973	2804	2847	2857	2865	3587	3601	2854	2941	2941	2899	2987	3109	3905	3398	3913	3345	3570	3827	3885	3921	1561	1109	874	1706	896	896	886	231	0	1979	2110	2116	2370
ESC_CB2380AA_AS	4219	3912	3919	3923	3941	3925	3939	3993	4015	4015	4030	4110	4179	4352	3590	4413	4427	4640	4895	4966	4992	1927	1798	1957	1858	2016	2016	2054	1884	1979	0	1250	1256	1989
ESC_VA2357AA_AS	4222	3964	3969	3971	3991	3920	3935	4045	4053	4053	4074	4162	4227	4368	3719	4427	4480	4692	4945	5010	5036	1920	1880	2012	1933	2073	2073	2107	2015	2110	1250	0	8	1866
ESC_VA2356AA_AS	4228	3970	3975	3977	3997	3926	3941	4051	4059	4059	4080	4168	4233	4374	3725	4433	4486	4698	4951	5016	5042	1926	1886	2018	1939	2079	2079	2113	2021	2116	1256	8	0	1872
ESC_WB4588AA_AS	4528	4197	4208	4208	4224	4254	4269	4280	4296	4296	4311	4395	4466	4623	3984	4688	4713	4925	5182	5247	5273	2158	2123	2226	2192	2287	2287	2325	2275	2370	1989	1866	1872	0
min: 0 max: 5273
